# Supplementary material for: Susceptibility of Legionella gormanii Membrane-Derived Phospholipids to the Peptide Action of Antimicrobial LL-37—Langmuir Monolayer Studies
Source: Molecules. 2024 Mar 28;29(7):1522. doi: 10.3390/molecules29071522 (PMC11013288; doi:10.3390/molecules29071522)
Supplement: Supplementary file 1 [file molecules-29-01522-s001.zip]

Archive with 1 entries (1 files):
- molecules-2897981-supplementary.pdf
